# Supplementary material for: Irradiation induces p53 loss of heterozygosity in breast cancer expressing mutant p53
Source: Commun Biol. 2019 Nov 27;2:436. doi: 10.1038/s42003-019-0669-y (PMC6881331; doi:10.1038/s42003-019-0669-y)
Supplement: Supplementary file 3 — Supplementary Data 1 [file 42003_2019_669_MOESM3_ESM.xlsx]

## Sheet: Figure 1 & Supp fig. 1
	http://www.cbioportal.org

## Sheet: Figure 2
p21								mdm2
	2^(-ΔΔCT)	2^(-ΔΔCT)	2^(-ΔΔCT)	mean				Sample Name	2^(-ΔΔCT)	2^(-ΔΔCT)	2^(-ΔΔCT)	mean
++	1	1	1	1				++	1	1	1	1
++ NUT	3.33388	3.40956	3.46681	3.40248				++ NUT	2.97186	2.91921	3.31774	3.06463
H+	0.918987	0.864875	1.21161	0.931866				H+	0.742218	0.770388	1.02979	0.838166
H+ NUT	6.35043	6.37966	6.23826	6.32263				H+ NUT	2.94139	2.97498	3.02167	2.97916
								MECs HH	0.427619	0.413385	0.469922	0.436327
								MECsHH NUT	0.689198	0.607731	0.657551	0.650622
								MECs--	0.654087	0.587642	0.620508	0.620152
								MECs-- NUT	0.736825	0.795498	0.804126	0.778233
p53
Sample Name	2^(-ΔΔCT)	2^(-ΔΔCT)	2^(-ΔΔCT)	mean
+/+ 24h	0.982007	0.887338	1.15216	1.00717
+/+ 9G 24h	0.838252	0.857321	0.967166	0.88758
+/+ 9Gy D10	0.811607	0.706669	0.594724	0.704333
+/+ 9Gy D25	0.480116	0.422453	0.506657	0.469742
H/+24h	0.448786	0.541346	0.408452	0.466195
H/+ 9Gy 24h	0.374655	0.33757	0.355592	0.355939
H/+ 9Gy D10	0.277323	0.304005	0.243977	0.275102
H/+ 9Gy D25	0.235409	0.209364	0.22209	0.222288
-/+	0.432701	0.415963	0.481978	0.443547
-/+ 9GY 24h	0.392343	0.4471	0.475822	0.438422
-/+ 9Gy D10	0.462891	0.559402	0.594912	0.539068
-/+ 9Gy D25D	0.449083	0.315803	0.545003	0.43663
++ cont	1	1	1	1
H+ cont	0.541	0.451	0.51	0.500667
HH cont	0.00012	0.00011	0.00142	0.00055

## Sheet: Figure 3
p53
	2^(-ΔΔCT)	2^(-ΔΔCT)	2^(-ΔΔCT)	mean
++ cont	1	1	1	1
H+ cont	2.02132	1.9255	1.2543	1.73371
-+ cont	0.804104	0.25649	0.353954	0.471516
++ Ir 2h	1.61182	1.49284	1.59058	1.56508
H+ Ir 2h	1.77276	1.35752	1.2027	1.44433
-+ Ir 2h	0.458119	0.204525	0.220308	0.294317
++ Ir 24h	1.26383	1	1.00193	1.08859
H+ Ir 24h	1.44733	1.00193	1.23394	1.22773
-+ Ir 24h	0.85816	0.509155	0.655413	0.674242

## Sheet: Figure 4
% cells with anaphase bridges
[+/+] ErbB2	[-/+] ErbB2	[-/-] ErbB2	[H/+] ErbB2	[H/-] ErbB2	[H/H] ErbB2	[flo/-] oil	[flo/-] TAM
13.2075	19.8113	31.25	15.1515	35.4545	46.7742	43.5294	20
15.7143	22.549	30.8901	20.8791	47.4138	55.5556	37.3016	19.7674
19.7368	26.087	39.5833	23.5294	41.4342	47.7273	40.4155	19.8837
		35.8779	38.0165
		40
16.2196	22.8158	35.5202	24.3941	41.4342	50.019	40.4155	19.8837	mean
3.29384	3.14631	4.36974	9.73137	5.97962	4.81841	3.11391	0.116279	SD

## Sheet: Figure 5
Ses2								p21
	2^(-ΔΔCT)	2^(-ΔΔCT)	2^(-ΔΔCT)	mean					2^(-ΔΔCT)	2^(-ΔΔCT)	2^(-ΔΔCT)	mean
++ cont	1	1	1	1				++ cont	1	1	1	1
H+ cont	1.37792	0.962604	1.42474	1.25509				H+ cont	1.8	1.6	1.9	1.76667
-+ cont	1.4631	1.38428	1.37285	1.40675				-+ cont	2.2	1.8	2	2
++ Ir 24h	1.95987	1.55653	1.72292	1.74644				++ Ir 24h	2.2	2.1	2.5	2.26667
H+ Ir 24h	2.31763	2.32672	2.23735	2.2939				H+ Ir 24h	3.9	3.1	4.9	3.96667
-+ Ir 24h	3.51245	3.20256	3.2094	3.30814				-+ Ir 24h	4.5	5.7	6.3	5.5

## Sheet: Figure 6
gH2ax foci
+/+	-/+	H/+	+/+	-/+	H/+		+/+	-/+	H/+	+/+	-/+	H/+		+/+	-/+	H/+	+/+	-/+	H/+
0	0	0	0	0	0		2hr	2hr	2hr	2hr	2hr	2hr		24hr	24hr	24hr	24hr	24hr	24hr
≤5	≤5	≤5	>5	>5	>5		≤5	≤5	≤5	>5	>5	>5		≤5	≤5	≤5	>5	>5	>5
84.6	92.85	76	15.38	7.14	24		1	1	1	100	100	100		66.66	60	24	33.33	40	76
84.2	85.71	83.78	15.78	14.28	16.21		4	1	1	96	100	100		35	0	22.22	65	100	77.77
93.9	100	83.33	6.06	0	16.66		1	1	1	100	100	100		55.55	13.33	29.62	44.44	86.66	70.37
94.1	100	64.28	5.88	0	35.71		1	1	1	100	100	100		52.63	16.66	0	47.36	83.33	100
73.9	92.3	95.83	26.08	7.69	4.16		1	1	1	100	100	100		45.16	0	5.55	54.83	100	94.44
79.16	90.9	92.3	20.83	9.09	7.69		1	0	1	100	100	100		39	42.85	20.83	39.33	57.14	79.16
85.71	85.71	83.87	14.28	14.28	16.12									58.55	35.71	17.64	41.44	64.28	82.35
	93.75			6.25										69.66	44.44	23.07	69	55.55	76.92
	88.88			11.11											50			50
Cell cycle
+/+					+/+
Non Irrad	G1	S	G2/M		Irrad	G1	S	G2/M
	49.85	38.35	11.8			42.72	32.72	24.54
	59.31	26.32	14.37			33.6	20.9	45.7
	48.65	37.36	14			41	26.4	32.7
H/+					H/+
Non Irrad	G1	S	G2/M		Irrad	G1	S	G2/M
	40	18	40			24	17	58
	50.73	22.18	27.1			32.9	16.2	51
	50.7	27	22.4			28.3	19.2	52.4
-/+					-/+
Non Irrad	G1	S	G2/M		Irrad	G1	S	G2/M
	65	28	6			71	2	26
	62.13	23.68	14.19			68.3	6.1	25.6
	71	27.5	1.4			68.7	3	28.2
cycD							cycE2							cycB
	2^(-ΔΔCT)	2^(-ΔΔCT)	2^(-ΔΔCT)	mean				2^(-ΔΔCT)	2^(-ΔΔCT)	2^(-ΔΔCT)	mean				2^(-ΔΔCT)	2^(-ΔΔCT)	2^(-ΔΔCT)	mean
++ cont	1	1	1	1			++ cont	1	1	1	1			++ cont	1	1	1	1
H+ cont	1.56326	2.0609	1.50401	1.70939			H+ cont	1.07663	1.15366	1.29524	1.17518			H+ cont	0.645472	1.08561	0.677186	0.802756
-+ cont	1.24505	1.62098	1.15232	1.33945			-+ cont	0.679044	0.501685	0.739327	0.640018			-+ cont	0.86052	1.32342	0.759585	0.981177
++ Ir 24h	0.852343	0.794029	0.889003	0.845125			++ Ir 24h	0.897683	1.25555	1.37881	1.17735			++ Ir 24h	0.793019	1.01991	0.690092	0.834341
H+ Ir 24h	1.22423	1.46584	1.33569	1.34192			H+ Ir 24h	0.359466	0.395216	0.204904	0.319862			H+ Ir 24h	0.727589	0.657717	0.684738	0.690015
-+ Ir 24h	1.80602	2.11334	2.07287	1.99741			-+ Ir 24h	0.157026	0.281353	0.219406	0.219262			-+ Ir 24h	0.224979	0.178969	0.217228	0.207059

## Sheet: Supp fig. 2B
p53+/+;ErbB2 Non irradiated	p53+/+;ErbB2 Irradiated	p53-/+;ErbB2 Non irradiated	p53-/+;ErbB2 Irradiated	p53H/+;ErbB2 Non irradiated	p53H/+;ErbB2 Irradiated
7	13	0	0	80	112
10	10	0	0	120	121
8	5	0	0	60	94
6	8	0	0	100	97
11	10	0	0	120	93
6	28	0	0	115	149
10	31	0	0	98	153
7	30	0	0	111	121
4	18	0	0	89	219
10	37	0	0	280	200
11		0		130	151
					227
					259
					274
					280
					284
					289

## Sheet: Supp fig. 3A&B
Rad51									Ku70
p53+/+;ErbB2	p53-/+;ErbB2	p53-/-;ErbB2	p53H/+;ErbB2	p53H/-;ErbB2	p53H/H;ErbB2				p53+/+;ErbB2	p53-/+;ErbB2	p53-/-;ErbB2	p53H/+;ErbB2	p53H/-;ErbB2	p53H/H;ErbB2
42.984	27.679	21.927	60.196	7.491	7.079				10.1	4.07	40.242	3.121	43.285	64.736
20.049	24.002	43.923	0.001	3.125	21.971				10.425	4.45	40.954	6.927	43.285	64.736
33.334	15.888	37.962	29.973	3.59	17.201				12.994	4.495	49.245	10.217	54.899	72.296
63.615	53.964	58.722	28.258	0.283	7.153				12.994	6.694	49.342	6.927	58.548	72.296
106.254	59.357	47.225	63.197	7.099	3.789				14.147	8.979	50.319	8.434	58.548	77.696
48.584	80.985	74.703	63.884	15.916	5.123				14.147	10.56	50.552	8.434	83.585	77.696
35.402	62.97	60.848	68.363	7.864	1.816				14.339	10.773	51.902	8.445	71.223	77.001
57.592	67.7	34.607	28.866	3.725	0.471				17.418	12.986	53.445	15.716	83.585	80.414
64.229	75.095	26.773	41.001	7.998	0.656				18.414	13.923	81.12	15.716	106.52	82.674
94.434	36.091	40.381	6.478	15.169	7.79				18.414	8.5477	49.249	18.235	108.754	100.468
			5.992
			20.562
			44.95

## Sheet: Supp fig. 6A&B
pS6 non-irradiated						pS6 irradiated
p53+/+;ErbB2	p53-/+;ErbB2	p53H/+;ErbB2	p53-/-;ErbB2			p53+/+;ErbB2	p53-/+;ErbB2	p53H/+;ErbB2
3.83	16.471	48.049	13.563			43.8	42.011	66.513
1.887	25.735	44.567	12.47			38.591	15.562	85.231
1.62	15.35	42.866	13.863			43.428	14.957	56.68
1.737	15.225	39.847	3.149			35.544	33.081	48.503
10.111	23.983	26.803	4.838			10.041	35.158	85.524
4.196	22.772	29.665	8.941			8.283	37.177	88.16
1.83	21.04	11.099	13.622			9.539	30.355	76.002
1.701	4.888	11.88	18.105			14.418	26.944	78.098
8.191	8.444	19.207	18.291			11.199	43.118	84.945
3.196	10.686	30.068	12.065			4.276	40.016	80.131
						4.794	46.859
						0.19	45.763
						0.292	47.422
						3.295	50.873
						3.927	56.281
